# Supplementary material for: High prevalence but low concentrations of blood lead (Pb) levels among trumpeter swans in central North America
Source: Ecotoxicology. 2026 Feb 21;35(3):66. doi: 10.1007/s10646-026-03054-3 (PMC12924829; doi:10.1007/s10646-026-03054-3)
Supplement: Supplementary file 1 — Supplementary Material 1 [file 10646_2026_3054_MOESM1_ESM.csv]

Swan_ID	sex	mass (kg)	tarsus (mm)	lead (ppb)	breeding_lat	breeding_longitude
0A	M	11	124	33.3	45.055793	-93.752159
0C	M	12.6	122	34	43.207806	-93.780399
0C-1	F	6.7	122	17.2	42.207806	-93.780399
0C_2nd	M	13.1	131	113.3	41.9015197	-90.7588452
0E	F	12.8	133	338.5	46.8046539	-93.6960743
0E_2nd	M	12.2	140	76	44.544246	-94.414685
0L	F	12.6	128	28.1	46.989949	-95.981508
0L_2nd	F	9.4	127	272.3	45.018178	-94.336019
0M	F	9.5	132	100.1	41.4623	-83.02197
0N	F	10.8	124	16	41.62445	-83.2282
0N_2nd	M	11.7	135	62.7	46.242133	-96.047296
0R	F	10	106	28.4	44.008855	-95.271487
0T	M	11.2	124	8.7	46.933808	-94.995488
0T_2nd	M	13.6	131	77.1	45.275751	-94.536974
0T_2nd-cygnet	F	10.4	129	164.4	45.279752	-94.53338
1A	M	13.2	135	21.2	45.002486	-93.611393
1C	M	12.2	126	104.2	43.12184	-93.012207
1C-1	M	9.1	124	13.3	43.12184	-93.012207
1E	F	10.9	118.4	60.5	44.8678	-93.81828
1L	F	10.3	129	39.4	45.987785	-95.86655
1M	F	10.3	118	33.3	41.43333	-83.01498
1N	M	12.9	129	80	41.62236	-83.21336
1P	F	9.29	147	25.9	44.028	-89.296
1R	F	11	136.6	28.4	43.858343	-95.090119
1T	F	9.8	132	24.5	47.50938	-95.78446
2C	M	11.2	126.5	33.1	43.324499	-93.3664868
2C-1	M	6.2	123.5	6.3	43.324499	-93.3664868
2E	M	12.5	148	305.3	46.5360944	-96.20328
2H_2nd	F	10.4	125	21.6	46.64434	-84.682521
2L	M	11	129	116.2	47.098069	-83.0289
2M	M	12.4	128	39.8	41.46111	-83.20747
2N	F	9.4	119	107.4	41.62871	-89.296
2P	F	7.06	142.5	26.3	44.028	-94.410654
2R	F	10.6	119	209.7	44.54568	-94.418528
2T	M	11.4	128	28.4	46.153865	-95.66579
3C	M	12	126	142.9	41.796812	-93.686421
3E	M	13	148	22.5	44.882535	-95.875973
3L	F	9.9	121	19.4	47.445539	-83.00233
3M	F	10.6	129	93.1	41.43033	-83.2209
3N	F	10.4	130	62.7	41.62079	-89.296
3P	F	8.25	148.5	26.4	44.028	-95.382517
3R	F	9.4	112	46.7	43.965941	-94.758631
3T	F	10.2	126	541.5	46.105333	-94.942478
4C	M	11.6	125.5	206.6	43.3214114	-95.858272
4C-1	M	8	124.8	7.3	43.3214114	-95.858272
4E	M	11.7	130	342	48.48005	-95.44075
4L	M	10.8	136	21	46.90478	-83.194573
4M	M	10	129	211.4	40.555457	-83.36927
4N	F	10.7	126	21.8	40.70984	-92.626214
4P	M	7.5	150.51	6.1	45.846744	-94.361236
4R	F	11	125	129.2	47.548893	-93.75311
4T	F	10.4	140	1076.3	47.27225	-95.933853
5C	M	12.2	123.1	30.3	43.2926886	-96.014582
5C-1	F	6.6	123.5	36	43.2926886	-96.014582
5E	F	12.2	126	72.3	48.956299	-95.308611
5L	F	6.4	107	7.2	47.694633	-80.897926
5M	F	9.3	121	130.4	41.440813	-83.31952
5N	F	9.5	124	52	40.72501	-90.09283
5P	F	9.05	144	21.3	46.14319	-94.367102
5R	F	8.7	127	75.8	46.766629	-95.191584
5T	F	9.8	125	20.3	45.399181	-93.344731
6C	M	11.6	128.5	34	43.2719248	-94.32537
6C-1	M	8.6	133	8.7	43.2719248	-94.32537
6C_2nd	M	12	127.4	136.4	41.77764	-94.32537
6E	M	14.2	142	66.2	46.634439	-92.776876
6L	M	12.4	136	26.6	48.342056	-92.923356
6L_2nd	F	13.3	126	107.7	46.842248	-93.217903
6M	F	9	114	83.1	41.4604145	-80.836771
6N	F	9.9	125	58.4	40.71111	-83.29391
6P	F	10	133	48.4	46.103775	-95.734061
6R	M	12.5	119	150.8	46.824104	-94.152856
6R_2nd	F	9.8	139	94.5	44.67474	-93.936177
6T	M	11.5	131	68	45.480052	-93.702469
7C	M	12	128	27.2	43.2859292	-93.4644565
7C-1	F	5.3	119.1	8.4	43.2859292	-93.4644565
7E	F	10.2	126.5	36.1	43.933905	-94.861006
7K	M	13.4	125	113.1	44.36273286	-83.46826502
7M	F	9.3	116	143.2	41.4604145	-80.836771
7N	M	13.2	129	105.4	40.58738	-83.29928
7P	M	9.1	151	72.1	45.81625	-92.6461
7R	F	10.8	121	42.9	47.660391	-94.748534
7T	F	10	128	40.3	45.108924	-96.08885
8A	F	10.25	144	63.8	44.817844	-93.2286863
8C	M	12.4	126	14.5	42.9356562	-95.4885453
8C-1	M	8.6	119	9.7	42.9356562	-95.4885453
8E	M	13.6	134.5	32.3	46.9190281	-93.5191427
8E_2nd	F	10.2	123	90.9	45.101268	-94.629201
8M	F	8.7	122	93.1	41.422667	-80.806029
8N	F	8.7	132	113.5	41.00855	-81.96515
8P	F	11.07	158	256.4	45.81625	-92.6461
8R	F	12	138.4	103.3	47.500505	-94.954397
8T	F	11.5	144	83.8	47.57929	-94.46577
9C	F	9	125.82	21.5	43.472908	-95.062969
9C-1	F	3.4	112.1	77	43.472908	-95.062969
9E	F	10.4	125.4	107.5	46.8419568	-93.2178857
9H_2nd	M	12.6	132	29.4	46.93839	-93.523546
9J	F	11.68	129	15.8	44.38976643	-85.74935566
9M	M	11.3	129	30.6	41.067061	-81.607297
9N	F	9	124	114.5	40.3749276	-83.0363433
9P	F	10.35	153.98	19.7	44.34275	-90.15958
9R	M	8.9	129	118.5	47.025037	-94.537675
101	F	8.4	121	196.4	46.105404	-94.757911
102	F	10	126	212.5	45.475246	-93.7061
0759-01113	M	12.247	151.3	17.1	42.52542	-100.55527
0759-02318	F	10.20583	145.5	17.8	41.66977	-100.442775
0759-02323	M	12.247	154.5	29.1	41.66977	-100.442775
0759-02324	M	6.577089	146.6	18.5	41.73748	-101.471791
0759-02326	M	6.577089	154.3	86.1	41.9315	-101.638054
0759-02327	M	12.0202	150	31.5	42.44656	-101.703902
0759-02328	M	7.030682	144.1	4.3	42.44656	-101.703902
0759-02330	M	7.25748	146.8	5.4	42.43176	-101.676922
0759-02334	M	12.7006	154	45.7	42.96045	-101.362311
0759-02337	M	8.391459	154	26.9	42.96045	-101.362311
0759-02338	F	9.97903	145	37.7	42.96201	-101.367869
0759-02339	M	11.7934	154	16.9	42.96201	-101.367869
